# Supplementary material for: Horizontal Transfer of LTR Retrotransposons Contributes to the Genome Diversity of Vitis
Source: Int J Mol Sci. 2021 Sep 28;22(19):10446. doi: 10.3390/ijms221910446 (PMC8508631; doi:10.3390/ijms221910446)
Supplement: Supplementary file 1 [file ijms-22-10446-s001.zip]

Archive with 2 entries (2 files):
- Supplementary_Figures.pdf
- Supplementary_Table_S1.pdf
